# Supplementary material for: Synthesis and evaluation of amino acid ionic liquid for enhanced oil recovery: experimental and modeling simulation studies
Source: Sci Rep. 2025 Jan 16;15:2201. doi: 10.1038/s41598-025-85560-8 (PMC11739425; doi:10.1038/s41598-025-85560-8)
Supplement: Supplementary file 1 — Supplementary Material 1 [file 41598_2025_85560_MOESM1_ESM.xlsx]

## Sheet: Sheet1
Conc. m/L	S.Tension mN/m			Conc. m/L	S.Tension mN/m			Conc. m/L	S.Tension mN/m
0.025	36	37		0.025	34	36.5		0.025	36	32
0.01	39	37.5		0.01	35	37		0.01	36.5	33
0.005	41	38.5		0.005	39	38		0.005	37	34
0.0025	46.5	39		0.0025	45	39		0.0025	43	37
0.001	48	40		0.001	50	40.5		0.001	52	43
0.0005	51	41.5		0.0005	57	41		0.0005	57	48
0.00025	55	46.5		0.00025	59	47		0.00025	62	52
0.0001	63	47.5		0.0001	65	50		0.0001	64	58
5e-05	66	54		5e-05		56.5		5e-05		61.5
2.5e-05	67	57		2.5e-05		57		2.5e-05		64.5
1e-05		64		1e-05		61		1e-05
	C8-6-C8	C12-6-C12			C8-10-C8	C12-10-C12			C8-12-C8	C12-12-C12
Conc. m/L		S.Tension mN/m			Log	S.Tension mN/m			Log	S.Tension mN/m
0.025		36	37			34	36.5			36	32
0.01		39	37.5			35	37			36.5	33
0.005		41	38.5			39	38			37	34
0.0025		46.5	39			45	39			43	37
0.001		48	40			50	40.5			52	43
0.0005		51	41.5			57	41			57	48
0.00025		55	46.5			59	47			62	52
0.0001		63	47.5			65	50			64	58
5e-05		66	54				56.5				61.5
2.5e-05		67	57				57				64.5
1e-05			64				61
		C8-6-C8	C12-6-C12			C8-10-C8	C12-10-C12			C8-12-C8	C12-12-C12
Conc. m/L
0.025	1.60206	36	37
0.01	2	39	37.5
0.005	2.30103	41	38.5
0.0025	2.60206	46.5	39
0.001	3	48	40
0.0005	3.30103	51	41.5
0.00025	3.60206	55	46.5
0.0001	4	63	47.5
5e-05	4.30103	66	54
2.5e-05	4.60206	67	57
1e-05	5		64
		C8-6-C8	C12-6-C12

## Sheet: Sheet2
Conc. m/L	S.Tension mN/m		Conc. m/L	S.Tension mN/m
0.025	36	1e-05	5		64
0.01	39	2.5e-05	4.60206	67	57
0.005	41	5e-05	4.30103	66	54
0.0025	46.5	0.0001	4	63	47.5
0.001	48	0.00025	3.60206	55	46.5
0.0005	51	0.0005	3.30103	51	41.5
0.00025	55	0.001	3	45	40
0.0001	63	0.0025	2.60206	43	39
5e-05	66	0.005	2.30103	41	38.5
2.5e-05	67	0.01	2	39	37.5
1e-05		0.025	1.60206	36	37
			C8-6-C8		C12-6-C12
			Conc. m/L	S.Tension mN/m
1e-05			5	61
2.5e-05			4.60206	57
5e-05	34	36.5	4.30103	56.5
0.0001	35	37	4	50	65
0.00025	39	38	3.60206	47	59
0.0005	45	39	3.30103	41	57
0.001	50	40.5	3	40.5	50
0.0025	57	41	2.60206	39	45
0.005	59	47	2.30103	38	39
0.01	65	50	2	37	35
0.025		56.5	1.60206	36.5	34
		57		C12-10-C12	C8-10-C8
		61
	C8-10-C8	C12-10-C12
	Conc. m/L	S.Tension mN/m
1e-05	5
2.5e-05	4.60206		64.5
5e-05	4.30103		61.5
0.0001	4	64	58
0.00025	3.60206	62	52
0.0005	3.30103	57	48
0.001	3	52	43
0.0025	2.60206	43	37
0.005	2.30103	37	34
0.01	2	36.5	33
0.025	1.60206	36	32
		C8-12-C8	C12-12-C12

## Sheet: Sheet3
mN/m	Log C	S.Tension mN/m
1e-06	6
2.5e-06	5.60206
5e-06	5.30103
1e-05	5	71.69
2.5e-05	4.60206	63.67
5e-05	4.30103	58.38
0.0001	4	52.41
0.00025	3.60206	38.15
0.0005	3.30103	32.06
0.001	3	30.25
0.0025	2.60206	27.7
0.005	2.30103	26.29
0.01	2	26.21
0.025	1.60206
0.05	1.30103
0.1	1
Conc.
		IL Proline
		slope=16.383
Conc.(M)	S.T
1e-06
2.5e-06
5e-06
1e-05	71.69
2.5e-05	63.67
5e-05	58.38
0.0001	52.41
0.00025	38.15
0.0005	32.06
0.001	30.25
0.0025	27.7
0.005	26.29
0.01	26.21
							cmc
	3	47	0.002	4.25532e-05	0.00012766			0
						γcmc	0.00012766	πcmc	R (erg)	T	5*2.303RT
	7	23	5	0.217391	1.52174			45.4783	83140000	298	285292415800
						26.5217
	Γmax(mol/cm2)	N	ΓN	Amin(Å)	Amin(nm2)
	5.74253e-11	6.023e+23	3.45873e+13	289.124	2.89124
	Slope	R(KJ/mol)	T		ln CMC	ΔGmic	RT							ΔGads
	16.383	0.008314	298		-8.96614	-22.2143	2.47757							-22293.5
	ΔGmic					Δgmic*1000
	RT*LNCMC					-22214.3
